# Supplementary material for: Relationship of Adipocyte Size with Adiposity and Metabolic Risk Factors in Asian Indians
Source: PLoS One. 2014 Sep 24;9(9):e108421. doi: 10.1371/journal.pone.0108421 (PMC4177391; doi:10.1371/journal.pone.0108421)
Supplement: Data S1 — Raw data of the study population. The raw data of the anthropometric, biochemical and adipocyte size of the study population. (XLSX) [file pone.0108421.s001.xlsx]

## Sheet: Sheet1
sex	age	bmi	hdl	wc	hc	%body fat	fbg	total cholesterol	triglycerides	ldlc	fasting insulin	hscrp	taf	vaf	saf	sc adipocyte diameter	om adipocyte diameter
1	43	26.7	42	79	86	22.4	87	159	179	94	40.24	1.5	154	116	38	53.1	54.2
1	26	20.5	46	75	87	16.7	79	97	117	45	4.15	1	120	81	39	60.1	53.6
1	38	20.6	38	81	94	21.2	74	109	96	65	1.65	12.8	166	125	41	50.9	49.2
1	22	19.7	39	76	87	13.5	82	117	129	108	1.21	0.8	173	131	42	61.7	59.2
1	39	18.9	46	74	90	10.8	78	112	97	113	1.17	1	111	66	45	62.6	49.9
1	37	21.4	40	83	95	13.3	76	132	121	112	6.35	1.8	162	113	49	55.8	53.9
1	43	22.8	38	83	91	13.1	95	131	131	101	5.32	2.5	186	134	52	58.7	52.1
1	28	19.5	45	78	95	10.2	78	134	113	105	8.19	0.6	131	78	53	54.2	50.8
1	38	24.2	36	78	88	18.1	84	116	124	136	6.44	3.5	139	86	53	57.6	53.8
1	29	17.3	43	75	90	5.3	76	99	113	53	1.16	0.4	158	102	56	53.4	53.7
1	38	18.3	43	73	89	6.4	74	94	136	79	2.71	0.74	177	121	56	59.4	57.4
1	35	20.3	35	85	85	15.3	72	133	125	72	4.44	1.5	244	185	59	60.1	55.8
1	23	19.6	42	75	87	14.7	73	109	106	76	3.39	0.8	145	86	59	63.8	48.8
1	47	19.9	43	75	87	9.1	75	106	114	113	1.69	2.1	184	124	60	63.7	62.5
1	26	20.1	35	80	94	16.6	77	86	123	73	1.63	0.6	222	159	63	53.2	52.3
1	33	23.1	41	76	84	15.9	77	106	153	129	5.16	1.5	143	79	64	53.4	52.1
1	26	18.2	46	74	89	6.6	75	126	131	72	6.09	0.4	133	69	64	57.1	54.7
1	29	21.4	39	76	89	13.9	80	118	148	56	17.04	0.6	155	89	66	53.2	49.6
1	28	24.4	45	77	81	26.1	81	118	144	112	4.4	1.1	153	83	70	56.5	55.6
1	62	23.7	41	86	90	15.9	99	179	164	164	10.14	3.4	193	121	72	53.6	51.6
1	31	21.6	43	76	86	22.5	76	152	129	51	5.59	0.62	191	119	72	66.8	58.6
1	49	25.6	30	81	85	21.2	81	176	132	96	3.25	5.6	191	112	79	56.2	48.6
1	33	17.8	34	75	83	8.9	71	88	97	35	1.84	0.75	152	73	79	49.7	47.1
1	39	22.1	39	83	90	23.2	79	134	143	68	7.35	0.84	237	156	81	68.3	52.3
1	36	22.7	42	76	86	21.7	85	134	162	136	9.11	3.2	184	102	82	54.1	53.2
1	50	23.7	38	78	80	23.6	81	94	148	129	5.44	4.2	220	136	84	61.6	59.7
1	38	19.6	35	80	93	13.2	77	117	161	90	3.79	18	235	132	103	61.2	55.3
1	45	24.5	36	82	90	21.7	81	124	149	83	9.69	1.8	286	179	107	61.8	58.6
1	39	22.7	43	82	89	20.5	78	114	136	61	8.49	0.9	236	124	112	55.7	53.6
1	36	22.1	41	77	87	21.6	86	102	141	69	10.18	1.1	204	90	114	61.6	47.5
1	48	21.4	33	77	85	17.1	81	121	160	73	15.03	0.63	280	159	121	66.8	61.2
1	34	24.5	40	86	90	26.7	92	171	179	92	19.42	0.72	293	161	132	62.5	56.8
1	47	23.3	44	80	86	13.2	83	162	171	78	28.06	0.9	225	91	134	57.7	56.6
1	36	26.3	38	82	85	27.4	94	182	190	117	21.57	1.3	250	108	142	63.2	65.9
1	46	23.1	37	77	83	17.6	77	123	123	72	17.3	0.42	272	129	143	69.4	52.7
2	27	21.8	52	74	100	28.4	74	148	96	95	6.68	0.4	264	119	145	58.4	52.8
2	21	19.1	47	71	100	26.7	77	104	81	79	0.994	0.9	252	106	146	54.2	53.5
2	32	17.9	54	64	83	28.1	78	106	121	111	3.38	14	261	110	151	52.9	43.7
2	19	16.9	46	67	92	20.6	72	112	107	64	0.495	0.2	221	69	152	53.2	51.5
2	37	21.4	54	72	94	29.8	76	117	106	59	1.76	16	268	115	153	51.7	51.9
2	22	24.3	52	78	99	33.1	84	144	135	96	3.81	2.1	336	181	155	53.6	51.5
2	37	20.7	53	73	100	29.2	77	162	108	103	6.63	1	236	80	156	56.2	50.4
1	60	25.4	29	100	102	27	83	149	243	58	10.85	0.72	406	247	159	64.5	61.1
2	19	18.9	50	69	95	25.6	92	115	121	103	5.77	0.5	246	84	162	57.1	52.5
2	32	22.1	49	76	101	33.2	81	183	126	106	6.67	0.5	302	138	164	59.5	53.6
2	65	26.1	32	87	100	36.5	93	108	126	50	18.35	0.9	341	175	166	67.8	48.2
1	43	23.8	41	84	94	20.1	87	132	122	86	62.45	0.6	271	105	166	59.4	55.4
2	39	21.4	43	78	102	28.5	77	136	109	105	4.83	0.9	308	140	168	55.1	52.6
1	58	26.3	46	88	85	17.8	102	203	183	137	26.9	2.5	277	107	170	60.1	57.4
2	33	20.8	58	74	98.6	28.7	112	139	142	103	91.25	0.5	255	84	171	57.2	55.3
2	43	25.4	59	80	97.5	34.5	79	152	114	88	8.72	1.6	345	173	172	57.9	54.6
1	54	27.2	26	104	106	25.3	108	178	205	132	22.98	3.6	335	156	179	63.4	60.1
2	57	23.7	57	73	92	31.6	81	119	132	123	11.01	14	292	110	182	59.8	50.2
2	36	22.4	56	74	97	29.1	73	128	134	114	6.73	0.7	286	101	185	61.7	56.8
2	34	20.5	56	69	88	29.2	75	143	117	107	7.53	0.7	294	106	188	65.3	49.5
2	49	23.5	49	76	96.2	30.2	82	133	113	67	3.57	1	291	102	189	55.2	54.8
2	52	26.6	53	86	103	33.7	81	76	115	113	2.1	3.5	337	148	189	55.3	52.3
2	46	34.7	47	77	95	35.1	82	89	97	54	1.53	1.5	314	124	190	66.9	44.4
2	28	22.9	48	77	98	30.5	76	138	114	64	3.85	1.5	291	99	192	55.8	54.7
2	42	28.2	52	92	103	39.1	124	144	106	106	190.8	1.2	381	179	202	63.8	59.3
2	54	25.6	45	84	103	34.7	83	174	123	114	9.1	4.5	306	104	202	61.7	57.1
2	43	26.3	51	87	102	33.7	79	113	119	79	2.48	4.5	355	152	203	52.3	49.8
1	52	26.8	28	81	86	23.5	86	134	185	79	20.03	0.62	371	162	209	68.2	60.7
2	56	27.1	55	84	97.6	36.8	92	170	152	117	14.9	1.2	334	113	221	63.8	59.8
2	40	28.6	36	91	108	39	103	143	124	81	31.77	0.6	416	193	223	67.8	56.4
2	54	26.1	43	89	107	37.3	92	175	149	84	13.3	1.9	346	115	231	61.5	54.2
2	49	25.5	45	81	97	34.1	76	103	104	63	6.61	1.5	334	93	241	59.4	54.1
2	50	32.8	35	95	110	40.6	76	177	226	99	9.67	1.8	434	182	252	62.3	59.5
2	55	28.3	52	89	106	37.1	87	159	122	93	7.11	3	380	127	253	64.8	61.1
2	57	27.4	49	90	101	36.4	101	191	137	118	9.53	5.4	341	82	259	58.4	56
2	59	30.3	56	94	109	38.7	93	157	129	106	12.61	5.5	378	115	263	59.7	58.9
2	46	29.7	61	91	104	36.1	74	129	109	72	3.4	3.5	374	111	263	53.6	51.3
2	58	28.6	60	92	104	37.1	108	186	164	136	27.91	0.8	355	83	272	64	53.6
2	63	30.1	49	93	105	38.6	78	167	135	104	8.8	22	412	136	276	61.5	60.3
2	60	29.1	46	94	104	39.8	107	227	166	139	50.29	1.1	393	108	285	68.9	62.5
2	38	31.2	53	91	103	37.3	96	198	163	129	37.09	1.7	414	128	286	64.5	60.7
2	32	33.8	48	96	105	34.7	114	164	161	143	27.42	6.2	386	92	294	52.1	54.7
2	40	31.4	50	92	105	41.6	103	208	154	113	30.2	2.5	376	72	304	69.6	63.8
2	61	31.2	50	95	105	40.5	118	212	173	139	32.91	2	412	106	306	65	56.4
2	60	23.8	47	79	102	35.6	89	188	127	114	9.66	2.2	388	80	308	64.71	54.9
